# Supplementary material for: Propagule pressure and an invasion syndrome determine invasion success in a plant community model
Source: Ecol Evol. 2021 Nov 13;11(23):17106–16. doi: 10.1002/ece3.8348 (PMC8668767; doi:10.1002/ece3.8348)
Supplement: Supplementary file 2 — Appendix S2 [file ECE3-11-17106-s002.zip]

Archive with 8 entries (8 files):
- supplementary_information.aux
- supplementary_information.bbl
- supplementary_information.blg
- supplementary_information.log
- supplementary_information.out
- supplementary_information.tex
- supplementary_information.tex.bak
- ece3_8348_supplementary_information.tex
