# Supplementary material for: Propagule pressure and an invasion syndrome determine invasion success in a plant community model
Source: Ecol Evol. 2021 Nov 13;11(23):17106–16. doi: 10.1002/ece3.8348 (PMC8668767; doi:10.1002/ece3.8348)
Supplement: Supplementary file 2 — Appendix S2 [file ECE3-11-17106-s002.zip › supplementary_information.aux]

\relax 
\providecommand\hyper@newdestlabel[2]{}
\providecommand\HyperFirstAtBeginDocument{\AtBeginDocument}
\HyperFirstAtBeginDocument{\ifx\hyper@anchor\@undefined
\global\let\oldcontentsline\contentsline
\gdef\contentsline#1#2#3#4{\oldcontentsline{#1}{#2}{#3}}
\global\let\oldnewlabel\newlabel
\gdef\newlabel#1#2{\newlabelxx{#1}#2}
\gdef\newlabelxx#1#2#3#4#5#6{\oldnewlabel{#1}{{#2}{#3}}}
\AtEndDocument{\ifx\hyper@anchor\@undefined
\let\contentsline\oldcontentsline
\let\newlabel\oldnewlabel
\fi}
\fi}
\global\let\hyper@last\relax 
\gdef\HyperFirstAtBeginDocument#1{#1}
\providecommand\HyField@AuxAddToFields[1]{}
\providecommand\HyField@AuxAddToCoFields[2]{}
\babel@aux{english}{}
\@writefile{toc}{\contentsline {section}{\numberline {1}Figures}{1}{section.1}}
\@writefile{lof}{\contentsline {figure}{\numberline {1}{\ignorespaces Number of successful invasions per scenario at higher propagule pressure levels (post-hoc simulation data, 10 runs per scenario). }}{1}{figure.1}}
\newlabel{fig:high-PP}{{1}{1}{Number of successful invasions per scenario at higher propagule pressure levels (post-hoc simulation data, 10 runs per scenario)}{figure.1}{}}
\@writefile{lof}{\contentsline {figure}{\numberline {2}{\ignorespaces Average native species richness per scenario (main simulation data, 60 runs per scenario). Overall, there were a mean of 2.9 native species per patch (range: 0--9), and 4.3 species per patch if alien and invasive species are included (range: 0--28).}}{2}{figure.2}}
\newlabel{fig:natives-species}{{2}{2}{Average native species richness per scenario (main simulation data, 60 runs per scenario). Overall, there were a mean of 2.9 native species per patch (range: 0--9), and 4.3 species per patch if alien and invasive species are included (range: 0--28)}{figure.2}{}}
\citation{Grimm2006,Grimm2010}
\citation{Leidinger2021}
\citation{Brown2004}
\@writefile{toc}{\contentsline {section}{\numberline {2}Model description}{3}{section.2}}
\newlabel{model-description}{{2}{3}{Model description}{section.2}{}}
\@writefile{toc}{\contentsline {subsection}{\numberline {2.1}Purpose}{3}{subsection.2.1}}
\newlabel{purpose}{{2.1}{3}{Purpose}{subsection.2.1}{}}
\@writefile{toc}{\contentsline {subsection}{\numberline {2.2}Entities, state variables and scales}{3}{subsection.2.2}}
\newlabel{entities-state-variables-and-scales}{{2.2}{3}{Entities, state variables and scales}{subsection.2.2}{}}
\citation{Leidinger2021}
\citation{Leidinger2021}
\@writefile{lof}{\contentsline {figure}{\numberline {3}{\ignorespaces Structure and processes of the basic GeMM model (excluding invasion and disturbance). (a) Individuals are modelled with a genotype and a phenotype, and interact with the local environment. (b) List of processes executed annually. In the invasion study described here, disturbance follows survival, and introduction of aliens occurs after reproduction. (Figure from \citealp  {Leidinger2021}.) }}{4}{figure.3}}
\newlabel{fig:model}{{3}{4}{Structure and processes of the basic GeMM model (excluding invasion and disturbance). (a) Individuals are modelled with a genotype and a phenotype, and interact with the local environment. (b) List of processes executed annually. In the invasion study described here, disturbance follows survival, and introduction of aliens occurs after reproduction. (Figure from \citealp {Leidinger2021}.)}{figure.3}{}}
\@writefile{toc}{\contentsline {subsection}{\numberline {2.3}Process overview and scheduling}{4}{subsection.2.3}}
\newlabel{process-overview-and-scheduling}{{2.3}{4}{Process overview and scheduling}{subsection.2.3}{}}
\@writefile{toc}{\contentsline {subsection}{\numberline {2.4}Design concepts}{5}{subsection.2.4}}
\newlabel{design-concepts}{{2.4}{5}{Design concepts}{subsection.2.4}{}}
\newlabel{basic-principles}{{2.4}{5}{Basic principles}{section*.1}{}}
\newlabel{emergence}{{2.4}{5}{Emergence}{section*.2}{}}
\newlabel{adaption-objectives}{{2.4}{5}{Adaption \& Objectives}{section*.3}{}}
\newlabel{learning}{{2.4}{5}{Learning}{section*.4}{}}
\newlabel{prediction}{{2.4}{5}{Prediction}{section*.5}{}}
\newlabel{sensing}{{2.4}{5}{Sensing}{section*.6}{}}
\newlabel{interaction}{{2.4}{5}{Interaction}{section*.7}{}}
\newlabel{stochasticity}{{2.4}{6}{Stochasticity}{section*.8}{}}
\newlabel{collectives}{{2.4}{6}{Collectives}{section*.9}{}}
\newlabel{observation}{{2.4}{6}{Observation}{section*.10}{}}
\@writefile{toc}{\contentsline {subsection}{\numberline {2.5}Initialisation}{6}{subsection.2.5}}
\newlabel{initialisation}{{2.5}{6}{Initialisation}{subsection.2.5}{}}
\@writefile{toc}{\contentsline {subsection}{\numberline {2.6}Input}{6}{subsection.2.6}}
\newlabel{input}{{2.6}{6}{Input}{subsection.2.6}{}}
\citation{Deshmukh1984,Clark2001}
\citation{Brown2004}
\citation{Brown2004}
\citation{Brown2004}
\gdef \LT@i {\LT@entry 
    {1}{109.50107pt}\LT@entry 
    {1}{115.50107pt}\LT@entry 
    {1}{143.99791pt}}
\@writefile{toc}{\contentsline {subsection}{\numberline {2.7}Submodels}{9}{subsection.2.7}}
\newlabel{submodels}{{2.7}{9}{Submodels}{subsection.2.7}{}}
\newlabel{establishment}{{2.7}{9}{Establishment}{section*.11}{}}
\newlabel{competition}{{2.7}{9}{Competition}{section*.12}{}}
\newlabel{growth}{{2.7}{9}{Growth}{section*.13}{}}
\newlabel{density-independent-mortalitysurvival.}{{2.7}{10}{Density independent mortality / Survival}{section*.14}{}}
\newlabel{reproduction-and-mutation}{{2.7}{10}{Reproduction and mutation}{section*.15}{}}
\newlabel{dispersal}{{2.7}{11}{Dispersal}{section*.16}{}}
\newlabel{habitat-change}{{2.7}{11}{Habitat change}{section*.17}{}}
\newlabel{disturbance}{{2.7}{11}{Disturbance}{section*.18}{}}
\newlabel{invasion}{{2.7}{11}{Invasion}{section*.19}{}}
\@writefile{toc}{\contentsline {subsection}{\numberline {2.8}Output/Calculation}{11}{subsection.2.8}}
\newlabel{outputcalculation}{{2.8}{11}{Output/Calculation}{subsection.2.8}{}}
\bibstyle{apalike}
\bibcite{Brown2004}{{1}{2004}{{Brown et~al.}}{{}}}
\bibcite{Clark2001}{{2}{2001}{{Clark et~al.}}{{}}}
\bibcite{Deshmukh1984}{{3}{1984}{{Deshmukh}}{{}}}
\bibcite{Grimm2006}{{4}{2006}{{Grimm et~al.}}{{}}}
\bibcite{Grimm2010}{{5}{2010}{{Grimm et~al.}}{{}}}
\bibcite{Leidinger2021}{{6}{2021}{{Leidinger et~al.}}{{}}}
