# Supplementary material for: Propagule pressure and an invasion syndrome determine invasion success in a plant community model
Source: Ecol Evol. 2021 Nov 13;11(23):17106–16. doi: 10.1002/ece3.8348 (PMC8668767; doi:10.1002/ece3.8348)
Supplement: Supplementary file 2 — Appendix S2 [file ECE3-11-17106-s002.zip › supplementary_information.log]

This is pdfTeX, Version 3.14159265-2.6-1.40.19 (TeX Live 2018/W32TeX) (preloaded format=pdflatex 2019.8.5)  1 NOV 2021 13:53
entering extended mode
 restricted \write18 enabled.
 %&-line parsing enabled.
**supplementary_information.tex
(./supplementary_information.tex
LaTeX2e <2018-04-01> patch level 2
Babel <3.18> and hyphenation patterns for 84 language(s) loaded.
(c:/texlive/2018/texmf-dist/tex/latex/base/article.cls
Document Class: article 2014/09/29 v1.4h Standard LaTeX document class
(c:/texlive/2018/texmf-dist/tex/latex/base/size10.clo
File: size10.clo 2014/09/29 v1.4h Standard LaTeX file (size option)
)
\c@part=\count80
\c@section=\count81
\c@subsection=\count82
\c@subsubsection=\count83
\c@paragraph=\count84
\c@subparagraph=\count85
\c@figure=\count86
\c@table=\count87
\abovecaptionskip=\skip41
\belowcaptionskip=\skip42
\bibindent=\dimen102
)
(c:/texlive/2018/texmf-dist/tex/latex/base/fontenc.sty
Package: fontenc 2017/04/05 v2.0i Standard LaTeX package

(c:/texlive/2018/texmf-dist/tex/latex/base/t1enc.def
File: t1enc.def 2017/04/05 v2.0i Standard LaTeX file
LaTeX Font Info:    Redeclaring font encoding T1 on input line 48.
))
(c:/texlive/2018/texmf-dist/tex/latex/base/inputenc.sty
Package: inputenc 2018/04/06 v1.3b Input encoding file
\inpenc@prehook=\toks14
\inpenc@posthook=\toks15

(c:/texlive/2018/texmf-dist/tex/latex/base/latin9.def
File: latin9.def 2018/04/06 v1.3b Input encoding file
))
(c:/texlive/2018/texmf-dist/tex/latex/graphics/graphicx.sty
Package: graphicx 2017/06/01 v1.1a Enhanced LaTeX Graphics (DPC,SPQR)

(c:/texlive/2018/texmf-dist/tex/latex/graphics/keyval.sty
Package: keyval 2014/10/28 v1.15 key=value parser (DPC)
\KV@toks@=\toks16
)
(c:/texlive/2018/texmf-dist/tex/latex/graphics/graphics.sty
Package: graphics 2017/06/25 v1.2c Standard LaTeX Graphics (DPC,SPQR)

(c:/texlive/2018/texmf-dist/tex/latex/graphics/trig.sty
Package: trig 2016/01/03 v1.10 sin cos tan (DPC)
)
(c:/texlive/2018/texmf-dist/tex/latex/graphics-cfg/graphics.cfg
File: graphics.cfg 2016/06/04 v1.11 sample graphics configuration
)
Package graphics Info: Driver file: pdftex.def on input line 99.

(c:/texlive/2018/texmf-dist/tex/latex/graphics-def/pdftex.def
File: pdftex.def 2018/01/08 v1.0l Graphics/color driver for pdftex
))
\Gin@req@height=\dimen103
\Gin@req@width=\dimen104
)
(c:/texlive/2018/texmf-dist/tex/generic/babel/babel.sty
Package: babel 2018/02/14 3.18 The Babel package

(c:/texlive/2018/texmf-dist/tex/generic/babel/switch.def
File: switch.def 2018/02/14 3.18 Babel switching mechanism
)
(c:/texlive/2018/texmf-dist/tex/generic/babel-english/english.ldf
Language: english 2017/06/06 v3.3r English support from the babel system

(c:/texlive/2018/texmf-dist/tex/generic/babel/babel.def
File: babel.def 2018/02/14 3.18 Babel common definitions
\babel@savecnt=\count88
\U@D=\dimen105

(c:/texlive/2018/texmf-dist/tex/generic/babel/txtbabel.def)
\bbl@dirlevel=\count89
)
\l@canadian = a dialect from \language\l@american 
\l@australian = a dialect from \language\l@british 
\l@newzealand = a dialect from \language\l@british 
))
(c:/texlive/2018/texmf-dist/tex/latex/tools/longtable.sty
Package: longtable 2014/10/28 v4.11 Multi-page Table package (DPC)
\LTleft=\skip43
\LTright=\skip44
\LTpre=\skip45
\LTpost=\skip46
\LTchunksize=\count90
\LTcapwidth=\dimen106
\LT@head=\box26
\LT@firsthead=\box27
\LT@foot=\box28
\LT@lastfoot=\box29
\LT@cols=\count91
\LT@rows=\count92
\c@LT@tables=\count93
\c@LT@chunks=\count94
\LT@p@ftn=\toks17
)
(c:/texlive/2018/texmf-dist/tex/latex/booktabs/booktabs.sty
Package: booktabs 2016/04/27 v1.618033 publication quality tables
\heavyrulewidth=\dimen107
\lightrulewidth=\dimen108
\cmidrulewidth=\dimen109
\belowrulesep=\dimen110
\belowbottomsep=\dimen111
\aboverulesep=\dimen112
\abovetopsep=\dimen113
\cmidrulesep=\dimen114
\cmidrulekern=\dimen115
\defaultaddspace=\dimen116
\@cmidla=\count95
\@cmidlb=\count96
\@aboverulesep=\dimen117
\@belowrulesep=\dimen118
\@thisruleclass=\count97
\@lastruleclass=\count98
\@thisrulewidth=\dimen119
)
(c:/texlive/2018/texmf-dist/tex/latex/base/latexsym.sty
Package: latexsym 1998/08/17 v2.2e Standard LaTeX package (lasy symbols)
\symlasy=\mathgroup4
LaTeX Font Info:    Overwriting symbol font `lasy' in version `bold'
(Font)                  U/lasy/m/n --> U/lasy/b/n on input line 52.
)
(c:/texlive/2018/texmf-dist/tex/latex/natbib/natbib.sty
Package: natbib 2010/09/13 8.31b (PWD, AO)
\bibhang=\skip47
\bibsep=\skip48
LaTeX Info: Redefining \cite on input line 694.
\c@NAT@ctr=\count99
)
(c:/texlive/2018/texmf-dist/tex/latex/url/url.sty
\Urlmuskip=\muskip10
Package: url 2013/09/16  ver 3.4  Verb mode for urls, etc.
)
(c:/texlive/2018/texmf-dist/tex/latex/hyperref/hyperref.sty
Package: hyperref 2018/02/06 v6.86b Hypertext links for LaTeX

(c:/texlive/2018/texmf-dist/tex/generic/oberdiek/hobsub-hyperref.sty
Package: hobsub-hyperref 2016/05/16 v1.14 Bundle oberdiek, subset hyperref (HO)


(c:/texlive/2018/texmf-dist/tex/generic/oberdiek/hobsub-generic.sty
Package: hobsub-generic 2016/05/16 v1.14 Bundle oberdiek, subset generic (HO)
Package: hobsub 2016/05/16 v1.14 Construct package bundles (HO)
Package: infwarerr 2016/05/16 v1.4 Providing info/warning/error messages (HO)
Package: ltxcmds 2016/05/16 v1.23 LaTeX kernel commands for general use (HO)
Package: ifluatex 2016/05/16 v1.4 Provides the ifluatex switch (HO)
Package ifluatex Info: LuaTeX not detected.
Package: ifvtex 2016/05/16 v1.6 Detect VTeX and its facilities (HO)
Package ifvtex Info: VTeX not detected.
Package: intcalc 2016/05/16 v1.2 Expandable calculations with integers (HO)
Package: ifpdf 2017/03/15 v3.2 Provides the ifpdf switch
Package: etexcmds 2016/05/16 v1.6 Avoid name clashes with e-TeX commands (HO)
Package etexcmds Info: Could not find \expanded.
(etexcmds)             That can mean that you are not using pdfTeX 1.50 or
(etexcmds)             that some package has redefined \expanded.
(etexcmds)             In the latter case, load this package earlier.
Package: kvsetkeys 2016/05/16 v1.17 Key value parser (HO)
Package: kvdefinekeys 2016/05/16 v1.4 Define keys (HO)
Package: pdftexcmds 2018/01/30 v0.27 Utility functions of pdfTeX for LuaTeX (HO
)
Package pdftexcmds Info: LuaTeX not detected.
Package pdftexcmds Info: \pdf@primitive is available.
Package pdftexcmds Info: \pdf@ifprimitive is available.
Package pdftexcmds Info: \pdfdraftmode found.
Package: pdfescape 2016/05/16 v1.14 Implements pdfTeX's escape features (HO)
Package: bigintcalc 2016/05/16 v1.4 Expandable calculations on big integers (HO
)
Package: bitset 2016/05/16 v1.2 Handle bit-vector datatype (HO)
Package: uniquecounter 2016/05/16 v1.3 Provide unlimited unique counter (HO)
)
Package hobsub Info: Skipping package `hobsub' (already loaded).
Package: letltxmacro 2016/05/16 v1.5 Let assignment for LaTeX macros (HO)
Package: hopatch 2016/05/16 v1.3 Wrapper for package hooks (HO)
Package: xcolor-patch 2016/05/16 xcolor patch
Package: atveryend 2016/05/16 v1.9 Hooks at the very end of document (HO)
Package atveryend Info: \enddocument detected (standard20110627).
Package: atbegshi 2016/06/09 v1.18 At begin shipout hook (HO)
Package: refcount 2016/05/16 v3.5 Data extraction from label references (HO)
Package: hycolor 2016/05/16 v1.8 Color options for hyperref/bookmark (HO)
)
(c:/texlive/2018/texmf-dist/tex/generic/ifxetex/ifxetex.sty
Package: ifxetex 2010/09/12 v0.6 Provides ifxetex conditional
)
(c:/texlive/2018/texmf-dist/tex/latex/oberdiek/auxhook.sty
Package: auxhook 2016/05/16 v1.4 Hooks for auxiliary files (HO)
)
(c:/texlive/2018/texmf-dist/tex/latex/oberdiek/kvoptions.sty
Package: kvoptions 2016/05/16 v3.12 Key value format for package options (HO)
)
\@linkdim=\dimen120
\Hy@linkcounter=\count100
\Hy@pagecounter=\count101

(c:/texlive/2018/texmf-dist/tex/latex/hyperref/pd1enc.def
File: pd1enc.def 2018/02/06 v6.86b Hyperref: PDFDocEncoding definition (HO)
Now handling font encoding PD1 ...
... no UTF-8 mapping file for font encoding PD1
)
\Hy@SavedSpaceFactor=\count102

(c:/texlive/2018/texmf-dist/tex/latex/latexconfig/hyperref.cfg
File: hyperref.cfg 2002/06/06 v1.2 hyperref configuration of TeXLive
)
Package hyperref Info: Option `colorlinks' set `false' on input line 4383.
Package hyperref Info: Hyper figures OFF on input line 4509.
Package hyperref Info: Link nesting OFF on input line 4514.
Package hyperref Info: Hyper index ON on input line 4517.
Package hyperref Info: Plain pages OFF on input line 4524.
Package hyperref Info: Backreferencing OFF on input line 4529.
Package hyperref Info: Implicit mode ON; LaTeX internals redefined.
Package hyperref Info: Bookmarks ON on input line 4762.
\c@Hy@tempcnt=\count103
LaTeX Info: Redefining \url on input line 5115.
\XeTeXLinkMargin=\dimen121
\Fld@menulength=\count104
\Field@Width=\dimen122
\Fld@charsize=\dimen123
Package hyperref Info: Hyper figures OFF on input line 6369.
Package hyperref Info: Link nesting OFF on input line 6374.
Package hyperref Info: Hyper index ON on input line 6377.
Package hyperref Info: backreferencing OFF on input line 6384.
Package hyperref Info: Link coloring OFF on input line 6389.
Package hyperref Info: Link coloring with OCG OFF on input line 6394.
Package hyperref Info: PDF/A mode OFF on input line 6399.
LaTeX Info: Redefining \ref on input line 6439.
LaTeX Info: Redefining \pageref on input line 6443.
\Hy@abspage=\count105
\c@Item=\count106
\c@Hfootnote=\count107
)
Package hyperref Info: Driver (autodetected): hpdftex.

(c:/texlive/2018/texmf-dist/tex/latex/hyperref/hpdftex.def
File: hpdftex.def 2018/02/06 v6.86b Hyperref driver for pdfTeX
\Fld@listcount=\count108
\c@bookmark@seq@number=\count109

(c:/texlive/2018/texmf-dist/tex/latex/oberdiek/rerunfilecheck.sty
Package: rerunfilecheck 2016/05/16 v1.8 Rerun checks for auxiliary files (HO)
Package uniquecounter Info: New unique counter `rerunfilecheck' on input line 2
82.
)
\Hy@SectionHShift=\skip49
)
(./supplementary_information.aux)
\openout1 = `supplementary_information.aux'.

LaTeX Font Info:    Checking defaults for OML/cmm/m/it on input line 18.
LaTeX Font Info:    ... okay on input line 18.
LaTeX Font Info:    Checking defaults for T1/cmr/m/n on input line 18.
LaTeX Font Info:    ... okay on input line 18.
LaTeX Font Info:    Checking defaults for OT1/cmr/m/n on input line 18.
LaTeX Font Info:    ... okay on input line 18.
LaTeX Font Info:    Checking defaults for OMS/cmsy/m/n on input line 18.
LaTeX Font Info:    ... okay on input line 18.
LaTeX Font Info:    Checking defaults for OMX/cmex/m/n on input line 18.
LaTeX Font Info:    ... okay on input line 18.
LaTeX Font Info:    Checking defaults for U/cmr/m/n on input line 18.
LaTeX Font Info:    ... okay on input line 18.
LaTeX Font Info:    Checking defaults for PD1/pdf/m/n on input line 18.
LaTeX Font Info:    ... okay on input line 18.

(c:/texlive/2018/texmf-dist/tex/context/base/mkii/supp-pdf.mkii
[Loading MPS to PDF converter (version 2006.09.02).]
\scratchcounter=\count110
\scratchdimen=\dimen124
\scratchbox=\box30
\nofMPsegments=\count111
\nofMParguments=\count112
\everyMPshowfont=\toks18
\MPscratchCnt=\count113
\MPscratchDim=\dimen125
\MPnumerator=\count114
\makeMPintoPDFobject=\count115
\everyMPtoPDFconversion=\toks19
) (c:/texlive/2018/texmf-dist/tex/latex/oberdiek/epstopdf-base.sty
Package: epstopdf-base 2016/05/15 v2.6 Base part for package epstopdf

(c:/texlive/2018/texmf-dist/tex/latex/oberdiek/grfext.sty
Package: grfext 2016/05/16 v1.2 Manage graphics extensions (HO)
)
Package epstopdf-base Info: Redefining graphics rule for `.eps' on input line 4
38.
Package grfext Info: Graphics extension search list:
(grfext)             [.pdf,.png,.jpg,.mps,.jpeg,.jbig2,.jb2,.PDF,.PNG,.JPG,.JPE
G,.JBIG2,.JB2,.eps]
(grfext)             \AppendGraphicsExtensions on input line 456.

(c:/texlive/2018/texmf-dist/tex/latex/latexconfig/epstopdf-sys.cfg
File: epstopdf-sys.cfg 2010/07/13 v1.3 Configuration of (r)epstopdf for TeX Liv
e
))
\AtBeginShipoutBox=\box31
Package hyperref Info: Link coloring OFF on input line 18.

(c:/texlive/2018/texmf-dist/tex/latex/hyperref/nameref.sty
Package: nameref 2016/05/21 v2.44 Cross-referencing by name of section

(c:/texlive/2018/texmf-dist/tex/generic/oberdiek/gettitlestring.sty
Package: gettitlestring 2016/05/16 v1.5 Cleanup title references (HO)
)
\c@section@level=\count116
)
LaTeX Info: Redefining \ref on input line 18.
LaTeX Info: Redefining \pageref on input line 18.
LaTeX Info: Redefining \nameref on input line 18.

(./supplementary_information.out) (./supplementary_information.out)
\@outlinefile=\write3
\openout3 = `supplementary_information.out'.

LaTeX Font Info:    External font `cmex10' loaded for size
(Font)              <12> on input line 28.
LaTeX Font Info:    External font `cmex10' loaded for size
(Font)              <8> on input line 28.
LaTeX Font Info:    External font `cmex10' loaded for size
(Font)              <6> on input line 28.
LaTeX Font Info:    Try loading font information for U+lasy on input line 28.

(c:/texlive/2018/texmf-dist/tex/latex/base/ulasy.fd
File: ulasy.fd 1998/08/17 v2.2e LaTeX symbol font definitions
)
<factors_PP.pdf, id=44, 361.35pt x 289.08pt>
File: factors_PP.pdf Graphic file (type pdf)
<use factors_PP.pdf>
Package pdftex.def Info: factors_PP.pdf  used on input line 32.
(pdftex.def)             Requested size: 345.0pt x 276.00066pt.
<natives2.pdf, id=45, 289.08pt x 511.9125pt>
File: natives2.pdf Graphic file (type pdf)
<use natives2.pdf>
Package pdftex.def Info: natives2.pdf  used on input line 41.
(pdftex.def)             Requested size: 248.47162pt x 440.00168pt.
 [1

{c:/texlive/2018/texmf-var/fonts/map/pdftex/updmap/pdftex.map} <./factors_PP.pd
f>] [2 <./natives2.pdf>]
LaTeX Font Info:    External font `cmex10' loaded for size
(Font)              <7> on input line 82.
LaTeX Font Info:    External font `cmex10' loaded for size
(Font)              <5> on input line 82.
[3]

LaTeX Warning: No positions in optional float specifier.
               Default added (so using `tbp') on input line 114.

<architecture.pdf, id=130, 775.39688pt x 255.95625pt>
File: architecture.pdf Graphic file (type pdf)
<use architecture.pdf>
Package pdftex.def Info: architecture.pdf  used on input line 115.
(pdftex.def)             Requested size: 345.0pt x 113.88258pt.
[4 <./architecture.pdf>] [5] [6]
Overfull \hbox (24.00005pt too wide) in alignment at lines 254--264
 [] [] [] 
 []


Overfull \hbox (24.00005pt too wide) in alignment at lines 264--407
 [] [] [] 
 []


Overfull \hbox (17.07535pt too wide) in paragraph at lines 501--503
\T1/cmr/m/n/10 metabolic/bodysize/minimal/single|  
 []


Overfull \hbox (24.00005pt too wide) in alignment at lines 407--553
 [] [] [] 
 []


Overfull \hbox (24.00005pt too wide) in alignment at lines 553--577
 [] [] [] 
 []

[7] [8] [9] [10]
LaTeX Font Info:    Try loading font information for T1+cmtt on input line 694.

 (c:/texlive/2018/texmf-dist/tex/latex/base/t1cmtt.fd
File: t1cmtt.fd 2014/09/29 v2.5h Standard LaTeX font definitions
) [11]
Package atveryend Info: Empty hook `BeforeClearDocument' on input line 773.

[12]
Package atveryend Info: Empty hook `AfterLastShipout' on input line 773.
 (./supplementary_information.aux)
Package atveryend Info: Executing hook `AtVeryEndDocument' on input line 773.
Package atveryend Info: Executing hook `AtEndAfterFileList' on input line 773.
Package rerunfilecheck Info: File `supplementary_information.out' has not chang
ed.
(rerunfilecheck)             Checksum: E0A55518A1F8B33DDC26F3B8C8317AFC;622.
Package atveryend Info: Empty hook `AtVeryVeryEnd' on input line 773.
 ) 
Here is how much of TeX's memory you used:
 6322 strings out of 492649
 91176 string characters out of 6133385
 203213 words of memory out of 5000000
 10074 multiletter control sequences out of 15000+600000
 14100 words of font info for 39 fonts, out of 8000000 for 9000
 1141 hyphenation exceptions out of 8191
 28i,6n,32p,533b,427s stack positions out of 5000i,500n,10000p,200000b,80000s
{c:/texlive/2018/texmf-dist/fonts/enc/dvips/cm-super/cm-super-t1.enc}<c:/texl
ive/2018/texmf-dist/fonts/type1/public/amsfonts/cm/cmex10.pfb><c:/texlive/2018/
texmf-dist/fonts/type1/public/amsfonts/cm/cmmi10.pfb><c:/texlive/2018/texmf-dis
t/fonts/type1/public/amsfonts/cm/cmmi7.pfb><c:/texlive/2018/texmf-dist/fonts/ty
pe1/public/amsfonts/cm/cmr10.pfb><c:/texlive/2018/texmf-dist/fonts/type1/public
/amsfonts/cm/cmr5.pfb><c:/texlive/2018/texmf-dist/fonts/type1/public/amsfonts/c
m/cmr7.pfb><c:/texlive/2018/texmf-dist/fonts/type1/public/amsfonts/cm/cmsy10.pf
b><c:/texlive/2018/texmf-dist/fonts/type1/public/amsfonts/cm/cmsy7.pfb><c:/texl
ive/2018/texmf-dist/fonts/type1/public/tex-gyre/qhvr.pfb><c:/texlive/2018/texmf
-dist/fonts/type1/public/cm-super/sfbi1200.pfb><c:/texlive/2018/texmf-dist/font
s/type1/public/cm-super/sfbx1000.pfb><c:/texlive/2018/texmf-dist/fonts/type1/pu
blic/cm-super/sfbx1200.pfb><c:/texlive/2018/texmf-dist/fonts/type1/public/cm-su
per/sfbx1440.pfb><c:/texlive/2018/texmf-dist/fonts/type1/public/cm-super/sfrm10
00.pfb><c:/texlive/2018/texmf-dist/fonts/type1/public/cm-super/sfrm1200.pfb><c:
/texlive/2018/texmf-dist/fonts/type1/public/cm-super/sfrm1728.pfb><c:/texlive/2
018/texmf-dist/fonts/type1/public/cm-super/sfti1000.pfb><c:/texlive/2018/texmf-
dist/fonts/type1/public/cm-super/sftt1000.pfb>
Output written on supplementary_information.pdf (12 pages, 417197 bytes).
PDF statistics:
 448 PDF objects out of 1000 (max. 8388607)
 339 compressed objects within 4 object streams
 60 named destinations out of 1000 (max. 500000)
 96 words of extra memory for PDF output out of 10000 (max. 10000000)
