# Supplementary material for: Propagule pressure and an invasion syndrome determine invasion success in a plant community model
Source: Ecol Evol. 2021 Nov 13;11(23):17106–16. doi: 10.1002/ece3.8348 (PMC8668767; doi:10.1002/ece3.8348)
Supplement: Supplementary file 2 — Appendix S2 [file ECE3-11-17106-s002.zip › supplementary_information.out]

\BOOKMARK [1][-]{section.1}{Figures}{}% 1
\BOOKMARK [1][-]{section.2}{Model description}{}% 2
\BOOKMARK [2][-]{subsection.2.1}{Purpose}{section.2}% 3
\BOOKMARK [2][-]{subsection.2.2}{Entities, state variables and scales}{section.2}% 4
\BOOKMARK [2][-]{subsection.2.3}{Process overview and scheduling}{section.2}% 5
\BOOKMARK [2][-]{subsection.2.4}{Design concepts}{section.2}% 6
\BOOKMARK [2][-]{subsection.2.5}{Initialisation}{section.2}% 7
\BOOKMARK [2][-]{subsection.2.6}{Input}{section.2}% 8
\BOOKMARK [2][-]{subsection.2.7}{Submodels}{section.2}% 9
\BOOKMARK [2][-]{subsection.2.8}{Output/Calculation}{section.2}% 10
