# Supplementary material for: Propagule pressure and an invasion syndrome determine invasion success in a plant community model
Source: Ecol Evol. 2021 Nov 13;11(23):17106–16. doi: 10.1002/ece3.8348 (PMC8668767; doi:10.1002/ece3.8348)
Supplement: Supplementary file 2 — Appendix S2 [file ECE3-11-17106-s002.zip › supplementary_information.tex]

%% Vedder, Leidinger & Cabral (2020)
%% Supplementary Information

\documentclass[english]{article}
\usepackage[T1]{fontenc}
\usepackage[latin9]{inputenc}
\usepackage{graphicx}
\usepackage{babel}
\usepackage{longtable}
\usepackage{booktabs}
\usepackage{latexsym}
\usepackage[authoryear]{natbib}
\usepackage{url}
\usepackage[colorlinks=false,pdfborder={0 0 0}]{hyperref}
\hypersetup{pdftitle={Supporting Information---Propagule pressure and traits in plant invasions},
  pdfauthor={Vedder, Leidinger \& Cabral (2021)}}

\begin{document}

\title{\vspace{-2cm}Supporting Information \\ \vspace{1em}
  \large \textbf{\emph{Propagule pressure and an invasion syndrome determine invasion success in a plant community model}}}

\author{Vedder, Leidinger \& Cabral}

\date{}

\maketitle

\section{Figures}

\begin{figure}[h]
  \includegraphics[width=\columnwidth]{factors_PP}

  \caption{Number of successful invasions per scenario at higher
    propagule pressure levels (post-hoc simulation data, 10 runs per scenario).
    \label{fig:high-PP}}
\end{figure}

\begin{figure}[!hp]
  \begin{center}
    \includegraphics[height=0.8\textheight]{natives2}
  \end{center}

  \caption{Average native species richness per scenario (main simulation data,
    60 runs per scenario). Overall, there were a mean of 2.9 native species per
    patch (range: 0--9), and 4.3 species per patch if alien and invasive species
    are included (range: 0--28).\label{fig:natives-species}}
\end{figure}

\newpage

\section{Model description}\label{model-description}

The model description follows the ODD (Overview, Design concepts, Details)
protocol \citep{Grimm2006,Grimm2010}. Modified from the Supplementary Information
in \citet{Leidinger2021}.

\subsection{Purpose}\label{purpose}

This model is designed to simulate a (meta-)community of plant-like
individuals. For this, the model considers factors and processes across
genetic, population and ecological levels. The model is able to produce
several patterns across genetic, individual, population and
(meta-)community levels, including adaptation and speciation through
divergence of populations. Thus, the model expands from basic principles
to richer representation of real-world scenarios.

\subsection{Entities, state variables and scales}\label{entities-state-variables-and-scales}

Individuals are the basic entity in the model.  Given their attributes and
life-history, these individuals most closely resemble plants.  Individuals
belong to different species, which are characterized by similar ecological
traits and identical genetic architecture.  The genetic architecture of each
individual is comprised of a diploid set of one or more linkage units, which, in
turn, combine a set of genes.  Linkage units are always inherited in their
entirety during the recombination phase of a reproduction event.  The higher the
number of genes per linkage unit, the higher the degree of genetic linkage.
Some of the genes code for one ore more traits
(pleiotropy), while a trait can
be dependent on more than one gene (polygene).  The realized trait value is the
mean of all the trait alleles (quantitative trait loci).  Traits thus controlled
encompass the initial body mass (size) of offspring, $M_s$, the body mass
determining onset of maturity and thus reproductive capability, $M_r$, mean
dispersal distance, $\mu$, the shape of the dispersal kernel, controlling
long-distance-dispersal, $s$, and values representing the optimum and the
tolerance (standard deviation) of a physical niche parameter, such as
temperature and precipitation ($\overline{T}$ and $\sigma_T$ or $\overline{P}$
and $\sigma_P$, resp.).  Alternatively to be controlled by mutable genes, traits
can also be fixed.  Additionally, individuals carry attributes which describe
their bodymass, $M$, and their adaptation to the abiotic environmental
conditions (fitness), $F_T$ and $F_P$.  Furthermore, every individual carries a
Boolean marker used to store whether a given individual has newly arrived to a
grid cell or discriminate individuals from the rest of the community.

The base rates for processes governed by the metabolic theory of ecology
\citep{Brown2004} - growth, reproduction, mortality - are global constants.
Mutation rate is also a global constant.

Every individual is placed inside an arena of grid cells, each of which
has a unique location (coordinates) and is characterized by physical
properties such as temperature, precipiation and size (carrying
capacity). Over the course of the simulation these properties (location
or physical parameters) might change, reflecting geomorphological
dynamics. All individuals of one species within one grid cell constitute
a population, all populations within a grid cell form a community.
The characteristics of the grid cells combined with the state of
inhabiting individuals constitute the state variables of the model.
Additional patterns or summary statistics may be calculated based on
these individual information.

Processes and updates are repeated every timestep, while each timestep
can be considered as one year.

\begin{figure}[]
  \includegraphics[width=\textwidth]{architecture}
  \caption{Structure and processes of the basic GeMM model (excluding invasion and disturbance).
    (a) Individuals are modelled with a genotype and a phenotype, and interact with the local
    environment. (b) List of processes executed annually. In the invasion study described here,
    disturbance follows survival, and introduction of aliens occurs after reproduction.
    (Figure from \citealp{Leidinger2021}.)
  }
  \label{fig:model}
\end{figure}

\subsection{Process overview and scheduling}\label{process-overview-and-scheduling}

In each discrete, yearly timestep each individual in each grid cell will (in no
particular order unless otherwise stated) undergoes the following processes:
(1) establishment,
(2) density independent mortality influenced by adaptation to temperature,
(3) disturbance,
(4) growth,
(5) competition (individuals are sorted according to their adaptation to precipitation),
(6) reproduction
(7) mutation of offspring,
(8) filtering of unviable individuals,
(9) seed dispersal.

Before seed dispersal, alien individuals might be introduced to designated grid cells during an invasion process.
After seed dispersal, the physical environment of a grid cell might change.
If that happens, all individuals within that cell are marked to undergo establishment again.

Updates to individuals and thus the local communities happen
instantaneously after a specific process has been executed (asynchronous
updating).

\subsection{Design concepts}\label{design-concepts}

\subsubsection*{Basic principles}\label{basic-principles}

Metabolic theory of ecology (at the submodel level). Adaptive and
non-adaptive radiation/evolution (mostly submodel level, but geomorphological
change at the system level). Sexual reproduction. Niche theory (both at
system and submodel level). Each individual carries unique ecological and/or
functional traits, as well as preferences for their physical
environments. Resource/energy limitation (carrying capacity: system
level property, but invoked at submodel level).

\subsubsection*{Emergence}\label{emergence}

Species/Populations/ecotypes. Only constrained via genetic properties.
Community trait composition. Interplay of physical properties
(environment, geographical properties) and within community (competition
strength via reproduction, growth, etc.). Species numbers, endemics,
speciation rate.

\subsubsection*{Adaption \& Objectives}\label{adaption-objectives}

See entities. Traits follow evolution: a trait changes its value
randomly within a given phylogenetic constraint. The success of the
change (fitness) emerges as the result of adaption to the physical
environment and the reproductive success of an individual over its
competitors.

\subsubsection*{Learning}\label{learning}

N/A

\subsubsection*{Prediction}\label{prediction}

N/A

\subsubsection*{Sensing}\label{sensing}

Individuals are directly affected by the properties of their physical
environment (e.g., temperature).

\subsubsection*{Interaction}\label{interaction}

Individuals directly interact when sexually reproducing. However, they
are not affected themself by this interaction. Instead, the interaction
aims solely at determining the genotype of their offspring.
Additionally, competition for resource/energy/space between individuals
represents indirect interaction.

\subsubsection*{Stochasticity}\label{stochasticity}

Most of the submodels are carried out by all elegible individuals. Some
submodels (Survival, Competition, Mutation and Dispersal), however,
happen with particular probabilities. In these cases, execution of
submodels is decided at random, taking into account individual
characteristics, such as body size, fitness, genome size, or dispersal
abilities. All decisions inside all of the submodels are stochastic
(e.g., number of offspring) to maintain variability and relax
assumptions.

\subsubsection*{Collectives}\label{collectives}

N/A

\subsubsection*{Observation}\label{observation}

At the start and end of the simulation and at definable regular time
intervals, the properties of all individuals (including the properties
of their locations) are recorded and written to files.

\subsection{Initialisation}\label{initialisation}

The initialisation step creates lineages with randomly chosen genetic and
ecological trait values in each grid cell that is designated to receive an
initial community. This encompasses choosing the number of genes for a lineage,
the number of linkage units and the within genome variance of trait
values. Traits with thus distributed trait values are the distributed randomly
among the genes. Population size (number of individuals) of a lineage is
determined by the adult body size of individuals from a lineage. At this point
all individuals of a population are identical. Values for ecological traits are
then varied in each gene where a given trait is found, for all individuals of a
lineage. The variation is Normal distributed with the lineage trait value as
mean and the product of $\sigma_l$ (phylogenetic constraint) and the lineage
trait value as standard deviation. This ensures initial genetic variation within
a lineage population. Thus created populations are added to a grid cell's
community until the additional mass of another population would exceed the grid
cell's carrying capacity. In the experiment configuration file, it is possible
to specify other methods of initializing communities, e.g., ``single'', where
each grid cell receives only one species.  Whether a grid cell receives an
initial community depends on the map definition. At the end of initialisation
each of the thus populated grid cells holds one or more different populations,
each from a separate lineage.

\subsection{Input}\label{input}

At the start of a simulation user defined parameters are read, containing also a
definition of the simulation arena (map definition).  This definition is
provided in a separate plain text file. Within the text file a line at the top
containing a single number defines the number of timesteps the arena definition
is valid for. Every other non-empty line defines one grid cell with a unique
identifier (a number), and the location of the grid cell as two coordinates.
Optionally, one can define the type of the grid cell (island or continent), its
temperature and precipitation values, and size.

Other optional parameters can be set in a separate configuration file
and pertain to defining simulation scenarios:

\begin{longtable}[]{@{}lll@{}}
\toprule
\begin{minipage}[b]{0.3\columnwidth}\raggedright\strut
Name/Function\strut
\end{minipage} & \begin{minipage}[b]{0.3\columnwidth}\raggedright\strut
Default value\strut
\end{minipage} & \begin{minipage}[b]{0.4\columnwidth}\raggedright\strut
Description\strut
\end{minipage}\tabularnewline
\midrule
\endhead
\begin{minipage}[t]{0.3\columnwidth}\raggedright\strut
``avgnoloci''\strut
\end{minipage} & \begin{minipage}[t]{0.3\columnwidth}\raggedright\strut
1\strut
\end{minipage} & \begin{minipage}[t]{0.4\columnwidth}\raggedright\strut
average number of loci/copies per gene\strut
\end{minipage}\tabularnewline
\begin{minipage}[t]{0.3\columnwidth}\raggedright\strut
``biggenelength''\strut
\end{minipage} & \begin{minipage}[t]{0.3\columnwidth}\raggedright\strut
200,\strut
\end{minipage} & \begin{minipage}[t]{0.4\columnwidth}\raggedright\strut
Sequence length of long genes\strut
\end{minipage}\tabularnewline
\begin{minipage}[t]{0.3\columnwidth}\raggedright\strut
``burn-in''\strut
\end{minipage} & \begin{minipage}[t]{0.3\columnwidth}\raggedright\strut
500,\strut
\end{minipage} & \begin{minipage}[t]{0.4\columnwidth}\raggedright\strut
timesteps before invasion starts\strut
\end{minipage}\tabularnewline
\begin{minipage}[t]{0.3\columnwidth}\raggedright\strut
``cellsize''\strut
\end{minipage} & \begin{minipage}[t]{0.3\columnwidth}\raggedright\strut
2e6,\strut
\end{minipage} & \begin{minipage}[t]{0.4\columnwidth}\raggedright\strut
maximum biomass per hectare in gramm \citep[cf.][]{Deshmukh1984,Clark2001}\strut
\end{minipage}\tabularnewline
\begin{minipage}[t]{0.3\columnwidth}\raggedright\strut
``config''\strut
\end{minipage} & \begin{minipage}[t]{0.3\columnwidth}\raggedright\strut
``simulation.conf'',\strut
\end{minipage} & \begin{minipage}[t]{0.4\columnwidth}\raggedright\strut
configuration file name\strut
\end{minipage}\tabularnewline
\begin{minipage}[t]{0.3\columnwidth}\raggedright\strut
``debug''\strut
\end{minipage} & \begin{minipage}[t]{0.3\columnwidth}\raggedright\strut
false,\strut
\end{minipage} & \begin{minipage}[t]{0.4\columnwidth}\raggedright\strut
write out debug statements\strut
\end{minipage}\tabularnewline
\begin{minipage}[t]{0.3\columnwidth}\raggedright\strut
``dest''\strut
\end{minipage} & \begin{minipage}[t]{0.3\columnwidth}\raggedright\strut
string(Dates.today()),\strut
\end{minipage} & \begin{minipage}[t]{0.4\columnwidth}\raggedright\strut
output folder name\strut
\end{minipage}\tabularnewline
\begin{minipage}[t]{0.3\columnwidth}\raggedright\strut
``disturbance''\strut
\end{minipage} & \begin{minipage}[t]{0.3\columnwidth}\raggedright\strut
0,\strut
\end{minipage} & \begin{minipage}[t]{0.4\columnwidth}\raggedright\strut
percentage of individuals killed per update per cell\strut
\end{minipage}\tabularnewline
\begin{minipage}[t]{0.3\columnwidth}\raggedright\strut
``fasta''\strut
\end{minipage} & \begin{minipage}[t]{0.3\columnwidth}\raggedright\strut
false,\strut
\end{minipage} & \begin{minipage}[t]{0.4\columnwidth}\raggedright\strut
record fasta data?\strut
\end{minipage}\tabularnewline
\begin{minipage}[t]{0.3\columnwidth}\raggedright\strut
``fertility''\strut
\end{minipage} & \begin{minipage}[t]{0.3\columnwidth}\raggedright\strut
exp(28.0),\strut
\end{minipage} & \begin{minipage}[t]{0.4\columnwidth}\raggedright\strut
global base reproduction rate 23.8 from \citet{Brown2004}, alternatively
25.0, default 30.0\strut
\end{minipage}\tabularnewline
\begin{minipage}[t]{0.3\columnwidth}\raggedright\strut
``fixtol''\strut
\end{minipage} & \begin{minipage}[t]{0.3\columnwidth}\raggedright\strut
true,\strut
\end{minipage} & \begin{minipage}[t]{0.4\columnwidth}\raggedright\strut
Reproductive tolerance does not evolve\strut
\end{minipage}\tabularnewline
\begin{minipage}[t]{0.3\columnwidth}\raggedright\strut
``global-species-pool''\strut
\end{minipage} & \begin{minipage}[t]{0.3\columnwidth}\raggedright\strut
100 \strut
\end{minipage} & \begin{minipage}[t]{0.4\columnwidth}\raggedright\strut
size of the global species pool (invasion source)\strut
\end{minipage}\tabularnewline
\begin{minipage}[t]{0.3\columnwidth}\raggedright\strut
``growthrate''\strut
\end{minipage} & \begin{minipage}[t]{0.3\columnwidth}\raggedright\strut
exp(25.2),\strut
\end{minipage} & \begin{minipage}[t]{0.4\columnwidth}\raggedright\strut
global base growth/biomass production from \citet{Brown2004}\strut
\end{minipage}\tabularnewline
\begin{minipage}[t]{0.3\columnwidth}\raggedright\strut
``indsize''\strut
\end{minipage} & \begin{minipage}[t]{0.3\columnwidth}\raggedright\strut
``seed'',\strut
\end{minipage} & \begin{minipage}[t]{0.4\columnwidth}\raggedright\strut
initialize organisms as seed, adult or mixed\strut
\end{minipage}\tabularnewline
\begin{minipage}[t]{0.3\columnwidth}\raggedright\strut
``lineages''\strut
\end{minipage} & \begin{minipage}[t]{0.3\columnwidth}\raggedright\strut
false,\strut
\end{minipage} & \begin{minipage}[t]{0.4\columnwidth}\raggedright\strut
record lineage and diversity data?\strut
\end{minipage}\tabularnewline
\begin{minipage}[t]{0.3\columnwidth}\raggedright\strut
``linkage''\strut
\end{minipage} & \begin{minipage}[t]{0.3\columnwidth}\raggedright\strut
``random'',\strut
\end{minipage} & \begin{minipage}[t]{0.4\columnwidth}\raggedright\strut
gene linkage type (random/full/none)\strut
\end{minipage}\tabularnewline
\begin{minipage}[t]{0.3\columnwidth}\raggedright\strut
``logging''\strut
\end{minipage} & \begin{minipage}[t]{0.3\columnwidth}\raggedright\strut
false,\strut
\end{minipage} & \begin{minipage}[t]{0.4\columnwidth}\raggedright\strut
write output to logfile\strut
\end{minipage}\tabularnewline
\begin{minipage}[t]{0.3\columnwidth}\raggedright\strut
``maps''\strut
\end{minipage} & \begin{minipage}[t]{0.3\columnwidth}\raggedright\strut
``'',\strut
\end{minipage} & \begin{minipage}[t]{0.4\columnwidth}\raggedright\strut
comma-separated list of map files\strut
\end{minipage}\tabularnewline
\begin{minipage}[t]{0.3\columnwidth}\raggedright\strut
``maxdispmean''\strut
\end{minipage} & \begin{minipage}[t]{0.3\columnwidth}\raggedright\strut
10,\strut
\end{minipage} & \begin{minipage}[t]{0.4\columnwidth}\raggedright\strut
maximum mean dispersal distance\strut
\end{minipage}\tabularnewline
\begin{minipage}[t]{0.3\columnwidth}\raggedright\strut
``maxrepsize''\strut
\end{minipage} & \begin{minipage}[t]{0.3\columnwidth}\raggedright\strut
14,\strut
\end{minipage} & \begin{minipage}[t]{0.4\columnwidth}\raggedright\strut
maximal reproductive size in grams calculated as exp(maxrepsize) $\rightarrow${}
1.2 t\strut
\end{minipage}\tabularnewline
\begin{minipage}[t]{0.3\columnwidth}\raggedright\strut
``maxseedsize''\strut
\end{minipage} & \begin{minipage}[t]{0.3\columnwidth}\raggedright\strut
10,\strut
\end{minipage} & \begin{minipage}[t]{0.4\columnwidth}\raggedright\strut
maximal seed size in grams calculated as exp(maxseedsize) $\rightarrow${}
22 kg\strut
\end{minipage}\tabularnewline
\begin{minipage}[t]{0.3\columnwidth}\raggedright\strut
``maxtemp''\strut
\end{minipage} & \begin{minipage}[t]{0.3\columnwidth}\raggedright\strut
313,\strut
\end{minipage} & \begin{minipage}[t]{0.4\columnwidth}\raggedright\strut
max optimum temp in K\strut
\end{minipage}\tabularnewline
\begin{minipage}[t]{0.3\columnwidth}\raggedright\strut
``minrepsize''\strut
\end{minipage} & \begin{minipage}[t]{0.3\columnwidth}\raggedright\strut
5,\strut
\end{minipage} & \begin{minipage}[t]{0.4\columnwidth}\raggedright\strut
minimal repsize in grams calculated as exp(minrepsize) $\rightarrow${}
150 g\strut
\end{minipage}\tabularnewline
\begin{minipage}[t]{0.3\columnwidth}\raggedright\strut
``minseedsize''\strut
\end{minipage} & \begin{minipage}[t]{0.3\columnwidth}\raggedright\strut
0,\strut
\end{minipage} & \begin{minipage}[t]{0.4\columnwidth}\raggedright\strut
minimal seedsize in grams calculated as exp(minseedsize) $\rightarrow${}
1 g\strut
\end{minipage}\tabularnewline
\begin{minipage}[t]{0.3\columnwidth}\raggedright\strut
``mintemp''\strut
\end{minipage} & \begin{minipage}[t]{0.3\columnwidth}\raggedright\strut
283,\strut
\end{minipage} & \begin{minipage}[t]{0.4\columnwidth}\raggedright\strut
min optimum temp in K\strut
\end{minipage}\tabularnewline
\begin{minipage}[t]{0.3\columnwidth}\raggedright\strut
``mortality''\strut
\end{minipage} & \begin{minipage}[t]{0.3\columnwidth}\raggedright\strut
exp(22),\strut
\end{minipage} & \begin{minipage}[t]{0.4\columnwidth}\raggedright\strut
global base mortality from \citet{Brown2004} is 26.3, but competition
and dispersal introduce add. mort.\strut
\end{minipage}\tabularnewline
\begin{minipage}[t]{0.3\columnwidth}\raggedright\strut
``mutate''\strut
\end{minipage} & \begin{minipage}[t]{0.3\columnwidth}\raggedright\strut
true,\strut
\end{minipage} & \begin{minipage}[t]{0.4\columnwidth}\raggedright\strut
mutations occur\strut
\end{minipage}\tabularnewline
\begin{minipage}[t]{0.3\columnwidth}\raggedright\strut
``mutationrate''\strut
\end{minipage} & \begin{minipage}[t]{0.3\columnwidth}\raggedright\strut
3.6e10,\strut
\end{minipage} & \begin{minipage}[t]{0.4\columnwidth}\raggedright\strut
one mutation per generation/individual, corrected for metabolic
function\strut
\end{minipage}\tabularnewline
\begin{minipage}[t]{0.3\columnwidth}\raggedright\strut
``nniches''\strut
\end{minipage} & \begin{minipage}[t]{0.3\columnwidth}\raggedright\strut
2,\strut
\end{minipage} & \begin{minipage}[t]{0.4\columnwidth}\raggedright\strut
number of environmental niches (max. 3)\strut
\end{minipage}\tabularnewline
\begin{minipage}[t]{0.3\columnwidth}\raggedright\strut
``outfreq''\strut
\end{minipage} & \begin{minipage}[t]{0.3\columnwidth}\raggedright\strut
100,\strut
\end{minipage} & \begin{minipage}[t]{0.4\columnwidth}\raggedright\strut
output frequency\strut
\end{minipage}\tabularnewline
\begin{minipage}[t]{0.3\columnwidth}\raggedright\strut
``phylconstr''\strut
\end{minipage} & \begin{minipage}[t]{0.3\columnwidth}\raggedright\strut
0.1,\strut
\end{minipage} & \begin{minipage}[t]{0.4\columnwidth}\raggedright\strut
phylogenetic constraint during mutation and inter-loci variation. scales
trait value as sd.\strut
\end{minipage}\tabularnewline
\begin{minipage}[t]{0.3\columnwidth}\raggedright\strut
``phylo''\strut
\end{minipage} & \begin{minipage}[t]{0.3\columnwidth}\raggedright\strut
false,\strut
\end{minipage} & \begin{minipage}[t]{0.4\columnwidth}\raggedright\strut
record phylogeny?\strut
\end{minipage}\tabularnewline
\begin{minipage}[t]{0.3\columnwidth}\raggedright\strut
``popsize''\strut
\end{minipage} & \begin{minipage}[t]{0.3\columnwidth}\raggedright\strut
``metabolic'',\strut
\end{minipage} & \begin{minipage}[t]{0.4\columnwidth}\raggedright\strut
initialisation algorithm: metabolic/bodysize/minimal/single\strut
\end{minipage}\tabularnewline
\begin{minipage}[t]{0.3\columnwidth}\raggedright\strut
``precrange''\strut
\end{minipage} & \begin{minipage}[t]{0.3\columnwidth}\raggedright\strut
10,\strut
\end{minipage} & \begin{minipage}[t]{0.4\columnwidth}\raggedright\strut
range from 0 for precipitation optimum\strut
\end{minipage}\tabularnewline
\begin{minipage}[t]{0.3\columnwidth}\raggedright\strut
``propagule-pressure''\strut
\end{minipage} & \begin{minipage}[t]{0.3\columnwidth}\raggedright\strut
0,\strut
\end{minipage} & \begin{minipage}[t]{0.4\columnwidth}\raggedright\strut
number of non-native individuals introduced per invasion event\strut
\end{minipage}\tabularnewline
\begin{minipage}[t]{0.3\columnwidth}\raggedright\strut
``quiet''\strut
\end{minipage} & \begin{minipage}[t]{0.3\columnwidth}\raggedright\strut
false,\strut
\end{minipage} & \begin{minipage}[t]{0.4\columnwidth}\raggedright\strut
don't write output to screen\strut
\end{minipage}\tabularnewline
\begin{minipage}[t]{0.3\columnwidth}\raggedright\strut
``sdtemp''\strut
\end{minipage} & \begin{minipage}[t]{0.3\columnwidth}\raggedright\strut
0.0,\strut
\end{minipage} & \begin{minipage}[t]{0.4\columnwidth}\raggedright\strut
SD of temperature change per time step\strut
\end{minipage}\tabularnewline
\begin{minipage}[t]{0.3\columnwidth}\raggedright\strut
``seed''\strut
\end{minipage} & \begin{minipage}[t]{0.3\columnwidth}\raggedright\strut
0,\strut
\end{minipage} & \begin{minipage}[t]{0.4\columnwidth}\raggedright\strut
for the RNG, seed = 0 $\rightarrow${} random seed\strut
\end{minipage}\tabularnewline
\begin{minipage}[t]{0.3\columnwidth}\raggedright\strut
``smallgenelength''\strut
\end{minipage} & \begin{minipage}[t]{0.3\columnwidth}\raggedright\strut
20,\strut
\end{minipage} & \begin{minipage}[t]{0.4\columnwidth}\raggedright\strut
Sequence length of regular/small genes\strut
\end{minipage}\tabularnewline
\begin{minipage}[t]{0.3\columnwidth}\raggedright\strut
``static''\strut
\end{minipage} & \begin{minipage}[t]{0.3\columnwidth}\raggedright\strut
true,\strut
\end{minipage} & \begin{minipage}[t]{0.4\columnwidth}\raggedright\strut
mainland sites don't undergo eco-evolutionary\strut
\end{minipage}\tabularnewline
\begin{minipage}[t]{0.3\columnwidth}\raggedright\strut
``tolerance''\strut
\end{minipage} & \begin{minipage}[t]{0.3\columnwidth}\raggedright\strut
0.8,\strut
\end{minipage} & \begin{minipage}[t]{0.4\columnwidth}\raggedright\strut
sequence similarity threshold for reproduction\strut
\end{minipage}\tabularnewline
\begin{minipage}[t]{0.3\columnwidth}\raggedright\strut
``traitnames''\strut
\end{minipage} & \begin{minipage}[t]{0.3\columnwidth}\raggedright\strut
{[}``compat'', ``dispmean'', ``dispshape'', ``precopt'', ``prectol'',
``repsize'', ``reptol'', ``seedsize'', ``tempopt'',
``temptol''{]},\strut
\end{minipage} & \begin{minipage}[t]{0.4\columnwidth}\raggedright\strut
minimal required traitnames\strut
\end{minipage}\tabularnewline
\begin{minipage}[t]{0.3\columnwidth}\raggedright\strut
``usebiggenes''\strut
\end{minipage} & \begin{minipage}[t]{0.3\columnwidth}\raggedright\strut
true\strut
\end{minipage} & \begin{minipage}[t]{0.4\columnwidth}\raggedright\strut
Whether to use longer genes\strut
\end{minipage}\tabularnewline
\bottomrule
\end{longtable}

If a parameter value is not specified by the user, the default value for that
parameter set in the simulation code is assumed.  Global parameter values were
either adapted from the literature or found via trying out a range of values to
identify combinations that lead to high species coexistence.

\subsection{Submodels}\label{submodels}

\subsubsection*{Establishment}\label{establishment}

Whenever an individual is new to a grid cell (by recent birth, dispersal event
or environmental change), their physical niche preferences are compared with the
actual niche properties, e.g., the temperature, $T$, of the present grid cell.
The individual adaptation parameter, $A$, is set according to the deviation from
the optimum value considering the niche breadth as standard deviation of a
Gaussian curve, i.e., an individual's fundamental environmental niche.


\begin{equation}
  A = a \times \exp{(-(T - \overline{T})^2 / (2 \sigma_T^2))}
\end{equation}
where
\begin{equation}
a = 1 / (\sigma_T \sqrt{2 \pi})
\end{equation}

\subsubsection*{Competition}\label{competition}

If the sum of the community's bodymass exceed the available space, this will
pick two individuals at random and remove the one that has lower adaptation to
local precipitation, $A_P$.  Once total bodymass is below carrying capacity, the
procedure terminates.

\subsubsection*{Growth}\label{growth}

Given an individual has undergone establishment, an individual changes
its size ($M + \delta_M$) following the metabolic theory and the global
base growth rate, $b_0$:

\begin{equation}
    \delta_M = b_0 \times M^{\frac 3 4} \times \exp \left( \frac{-E_A}{k_B \times T} \right)
\end{equation}

with $E_A$ as activation energy and $k_B$ the Boltzmann constant. In case
this change results in zero or negative body mass, the individual is
removed from the community.

\subsubsection*{Density independent mortality / Survival}\label{density-independent-mortalitysurvival.}

An individual is removed from the local community with a probability $p_mort$
depending on its size $M$, its adaptation to temperature, $A_T$, and a global
base mortality rate $b_mort$:

\begin{equation}
    p_mort = \left(1 - \exp \left(-b_{mort} \times M^{-\frac 1 4} \times \exp \left(\frac{-E_A}{k_B \times T}\right)\right)\right) \times {A_T}^{-1}
\end{equation}


\subsubsection*{Reproduction and mutation}\label{reproduction-and-mutation}

All individuals that have grown to or beyond their individual
reproduction sizes may reproduce. The number of offspring is randomly
drawn following a Poisson distribution with mean $N$ determined by the
individual's size $M$ and a global base offspring number
$N_0$:

\begin{equation}
    N =  N_0 \times M^{- \frac 1 4} \times \exp \left( \frac{-E_A}{k_B \times T} \right)
\end{equation}

The number of offspring is then multiplied by the seed mass encoded in the parent's
genome and this total biomass subtracted from the parental biomass. If the remaining
biomass would be equal to or less than 0, the individual will not reproduce.
Otherwise, possible mates are selected within the same grid cell based on whether
they belong to the same lineage, have reached maturity (which includes
having established on the grid cell) and whether their compatibility
sequences are sufficiently similar. If a suitable partner is found, both
partners produce gametes, i.e., complete haploid sets of all linkage units,
where each linkage unit is randomly picked either from the maternal or paternal
set. The two gametes, one from each mating partner, comprise the genome for the
offspring.  At this point, mutations in the offspring's basecode may happen with
a set probability $P_m$.  In the case of mutation all traits associated with the
respective gene will randomly change value $V$ by $\epsilon$, which is normally
distributed and has as standard deviation the product of $\sigma_l$, i.e., the
phylogenetic constraint, and $V$.

The new individuals' trait values are then calculated as the means of all
alleles and the individuals added to the community, with their size set to the
initial biomass $M_s$ (seed biomass).

\subsubsection*{Dispersal}\label{dispersal}

After reproduction and mutation, each offspring individual may disperse.
For each of these, a new location (i.e.\ $x$ and $y$ coordinates) is drawn
randomly following a logistic distribution with mean and shape
parameters (which controls long-distance-dispersal) taken from the
individual's traits. If a suitable grid cell is found at the drawn
coordinates, the dispersing individual will be placed there and removed
from the original community. The removal happens even when there is no
destination grid cell to be found. Special attention is paid when the
destination grid cell is of island type, while the origin is on the
mainland and the simulation runs in static mode. In this case the
dispersing individual is copied to the new destination instead of moved.

\subsubsection*{Habitat change}\label{habitat-change}

If enabled, both environmental habitat parameters - temperature and
precipitation - change values throughout the simulation arena. The
amount and direction of change is the same for all grid cells across the
landscape. Changes to temperature and precipiation happen independently
from one another. The change is randomly drawn from a Normal
distribution with the current value as the mean and a user defined
standard deviation.

\hypertarget{disturbance}{\subsubsection*{Disturbance}\label{disturbance}}

If enabled, a set percentage (determined by the \texttt{disturbance}
setting) of individuals in each cell is killed each turn, regardless of
species or individual properties. Disturbance only begins after the
\texttt{burn-in} period.

\hypertarget{invasion}{\subsubsection*{Invasion}\label{invasion}}

If enabled, a global species pool is initialised with
\texttt{global-species-pool} random species. After the \texttt{burn-in}
period, \texttt{propagule-pressure} individuals from this pool are
randomly selected and copied to the simulation arena's point of entry
(multiple selection of the same species per turn is possible).

\subsection{Output/Calculation}\label{outputcalculation}

The main simulation data output is stored in two separate formats. The
first is a table containg data characterising the individuals. Each line
represents on individual. The columns describe an individual's current
state. This is characterised by location, environmental conditions,
ecological traits and summary of the genetic architecture. Additionally
or alternatively to the individual level data, the data can be
summarized at the population level (i.e.~all individuals of a common
lineage within the same grid cell). The second format is a fasta file
containing the entire genome of all individuals. Association of
sequences to individuals, linkage units, genes and coded traits is
defined in the fasta headers. Output is stored at the beginning and end
of a simulation and at user-definable intervals. The output considers
the state of all non-seed individuals at those times.

\bibliographystyle{apalike} %or try apacite?
%%XXX For ScholarOne submission, I have to manually include the bibliography file :-(
%%\bibliography{paper}

\begin{thebibliography}{}

\bibitem[Brown et~al., 2004]{Brown2004}
Brown, J., Gillooly, J., Allen, A., Savage, V., and West, G. (2004).
\newblock Toward a metabolic theory of ecology.
\newblock {\em Ecology}, 85(7):1771--1789.

\bibitem[Clark et~al., 2001]{Clark2001}
Clark, D.~A., Brown, S., Kicklighter, D.~W., Chambers, J.~Q., Thomlinson,
  J.~R., Ni, J., and Holland, E.~A. (2001).
\newblock Net {{Primary Production}} in {{Tropical Forests}}: {{An Evaluation}}
  and {{Synthesis}} of {{Existing Field Data}}.
\newblock {\em Ecological Applications}, 11(2):371--384.

\bibitem[Deshmukh, 1984]{Deshmukh1984}
Deshmukh, I.~K. (1984).
\newblock A common relationship between precipitation and grassland peak
  biomass for {{East}} and southern {{Africa}}.
\newblock {\em African Journal of Ecology}, 22(3):181--186.

\bibitem[Grimm et~al., 2006]{Grimm2006}
Grimm, V., Berger, U., Bastiansen, F., Eliassen, S., Ginot, V., Giske, J.,
  {Goss-Custard}, J., Grand, T., Heinz, S.~K., Huse, G., Huth, A., Jepsen,
  J.~U., J{\o}rgensen, C., Mooij, W.~M., M{\"u}ller, B., Pe'er, G., Piou, C.,
  Railsback, S.~F., Robbins, A.~M., Robbins, M.~M., Rossmanith, E., R{\"u}ger,
  N., Strand, E., Souissi, S., Stillman, R.~A., Vab{\o}, R., Visser, U., and
  DeAngelis, D.~L. (2006).
\newblock A standard protocol for describing individual-based and agent-based
  models.
\newblock {\em Ecological Modelling}, 198(1-2):115--126.

\bibitem[Grimm et~al., 2010]{Grimm2010}
Grimm, V., Berger, U., DeAngelis, D.~L., Polhill, J.~G., Giske, J., and
  Railsback, S.~F. (2010).
\newblock The {{ODD}} protocol : {{A}} review and first update.
\newblock {\em Ecological Modelling}, 221:2760--2768.

\bibitem[Leidinger et~al., 2021]{Leidinger2021}
Leidinger, L., Vedder, D., and Cabral, J.~S. (2021).
\newblock Temporal environmental variation may impose differential selection on
  both genomic and ecological traits.
\newblock {\em Oikos}, n/a(n/a).

\end{thebibliography}


\end{document}
